# Supplementary material for: Sample Volume Reduction Using the Schwarzschild Objective for a Circular Dichroism Spectrophotometer and an Application to the Structural Analysis of Lysine-36 Trimethylated Histone H3 Protein
Source: Molecules. 2018 Nov 2;23(11):2865. doi: 10.3390/molecules23112865 (PMC6278440; doi:10.3390/molecules23112865)
Supplement: Supplementary file 1 [file molecules-23-02865-s001.zip]

Archive with 1 entries (1 files):
- molecules-357142-SI.xlsx
