# Supplementary material for: Sample Volume Reduction Using the Schwarzschild Objective for a Circular Dichroism Spectrophotometer and an Application to the Structural Analysis of Lysine-36 Trimethylated Histone H3 Protein
Source: Molecules. 2018 Nov 2;23(11):2865. doi: 10.3390/molecules23112865 (PMC6278440; doi:10.3390/molecules23112865)
Supplement: Supplementary file 1 [file molecules-23-02865-s001.zip › molecules-357142-SI.xlsx]

## Sheet: Sheet1
Wavelength (nm)	Without cell and SO (mdeg)	H3K36me3 (mdeg)	Solvent (mdeg)	H3K36me3 (mdeg)	Smoothing (mdeg)	H3K36me3 (M-1 cm-1)
179.45	-0.37481	20.1788	18.1199	2.05881	1.52173	3.48621		Path length = 0.0015 cm
180.144	-0.36405	18.5602	17.0096	1.55056	1.57772	3.61448		Concentration = 1 mg/mL
180.838	-0.39332	16.9556	15.9133	1.04231	1.6085	3.68499		Molecular weight = 15300
181.533	-0.3545	15.8831	14.6053	1.27783	1.64009	3.75737		No. of residues = 135
182.227	-0.30873	14.7013	13.2253	1.47599	1.68855	3.86838
182.922	-0.31136	13.5725	11.8477	1.72485	1.72689	3.95622
183.616	-0.27428	12.8301	10.9164	1.91365	1.74908	4.00706
184.31	-0.26642	12.0613	10.2373	1.82396	1.80458	4.1342
185.005	-0.32065	11.3362	9.44337	1.89283	1.88924	4.32816
185.699	-0.28797	10.8301	8.70547	2.12468	1.96548	4.50282
186.394	-0.25763	10.0511	7.94076	2.11029	2.02328	4.63523
187.088	-0.29162	9.47233	7.16946	2.30287	2.06691	4.73519
187.782	-0.22559	8.8501	6.68902	2.16108	2.10452	4.82135
188.477	-0.20059	8.1959	6.22226	1.97364	2.14935	4.92405
189.171	-0.29668	7.92124	5.80483	2.11641	2.19281	5.02362
189.866	-0.27825	7.59172	5.4799	2.11182	2.22427	5.09569
190.56	-0.37066	7.33243	5.12766	2.20477	2.24385	5.14055
191.254	-0.38717	7.09916	4.77181	2.32735	2.23241	5.11434
191.949	-0.39114	6.82462	4.50745	2.31717	2.21945	5.08465
192.643	-0.41344	6.57612	4.20526	2.37086	2.19287	5.02376
193.338	-0.36519	6.39894	3.92819	2.47075	2.13079	4.88153
194.032	-0.35186	6.08475	3.75908	2.32567	2.046	4.68729
194.726	-0.27326	5.83514	3.65809	2.17705	1.93032	4.42227
195.421	-0.27442	5.51811	3.49966	2.01845	1.77743	4.072
196.115	-0.27105	5.15992	3.47866	1.68126	1.60534	3.67775
196.81	-0.27625	4.93131	3.49775	1.43356	1.41435	3.24021
197.504	-0.26918	4.65111	3.47194	1.17917	1.18317	2.71058
198.198	-0.29634	4.38652	3.45429	0.93223	0.95524	2.18841
198.893	-0.31463	4.09006	3.44447	0.64559	0.72807	1.66797
199.587	-0.34468	3.87742	3.45321	0.42421	0.5064	1.16014
200.282	-0.36125	3.65519	3.38529	0.2699	0.30457	0.697755
200.976	-0.34645	3.37036	3.44262	-0.07226	0.11022	0.252509
201.67	-0.35102	3.20973	3.3912	-0.18147	-0.07768	-0.177961
202.365	-0.32345	3.02334	3.34518	-0.32184	-0.26095	-0.597824
203.059	-0.29647	2.88253	3.3025	-0.41997	-0.41646	-0.954089
203.754	-0.25276	2.74334	3.28217	-0.53883	-0.5579	-1.27812
204.448	-0.27119	2.62908	3.3334	-0.70432	-0.68667	-1.57313
205.142	-0.21511	2.43271	3.32042	-0.88771	-0.78112	-1.78951
205.837	-0.24668	2.18672	3.27045	-1.08373	-0.86813	-1.98884
206.531	-0.25937	2.12451	3.18958	-1.06507	-0.93874	-2.15061
207.226	-0.21655	1.97989	3.11153	-1.13164	-1.0029	-2.29759
207.92	-0.23752	1.89404	3.04056	-1.14652	-1.05902	-2.42616
208.614	-0.24433	1.89174	3.00304	-1.1113	-1.10695	-2.53597
209.309	-0.30831	1.80579	2.94434	-1.13855	-1.13948	-2.61049
210.003	-0.35435	1.86463	2.96312	-1.09849	-1.15147	-2.63796
210.698	-0.37371	1.92804	3.05378	-1.12574	-1.16156	-2.66108
211.392	-0.39643	1.93436	3.09048	-1.15612	-1.16307	-2.66454
212.086	-0.37847	2.05424	3.28584	-1.2316	-1.17011	-2.68066
212.781	-0.37958	2.02119	3.26676	-1.24557	-1.18094	-2.70548
213.475	-0.39388	2.07837	3.2939	-1.21553	-1.19167	-2.73006
214.17	-0.38038	2.11246	3.28858	-1.17612	-1.19959	-2.7482
214.864	-0.41416	2.08986	3.23812	-1.14826	-1.18783	-2.72126
215.558	-0.45283	2.02605	3.25002	-1.22397	-1.16473	-2.66834
216.253	-0.49568	1.98284	3.21317	-1.23033	-1.13037	-2.58962
216.947	-0.50052	1.94254	3.19922	-1.25668	-1.09643	-2.51187
217.642	-0.4766	1.91096	3.09652	-1.18556	-1.07946	-2.47299
218.336	-0.4687	1.99562	2.992	-0.99638	-1.07323	-2.45872
219.03	-0.44211	1.98036	2.88243	-0.90207	-1.06907	-2.44919
219.725	-0.45943	1.97167	2.82522	-0.85355	-1.06139	-2.43159
220.419	-0.48104	1.986	2.85826	-0.87226	-1.04331	-2.39017
221.114	-0.46651	1.95172	2.98054	-1.02882	-1.01352	-2.32192
221.808	-0.4619	1.94294	3.0506	-1.10766	-0.98939	-2.26664
222.502	-0.47962	1.98667	3.0891	-1.10243	-0.98037	-2.24598
223.197	-0.52277	2.00128	3.14084	-1.13956	-0.97927	-2.24346
223.891	-0.51138	2.02247	3.05392	-1.03145	-0.9873	-2.26186
224.586	-0.58485	2.1249	3.05385	-0.92895	-0.98246	-2.25077
225.28	-0.61058	2.10233	3.02249	-0.92016	-0.95278	-2.18277
225.974	-0.57098	2.08105	2.97816	-0.89711	-0.90822	-2.08069
226.669	-0.57675	2.17083	3.06082	-0.88999	-0.85885	-1.96758
227.363	-0.56023	2.12893	3.07087	-0.94194	-0.80493	-1.84405
228.058	-0.51076	2.18833	3.00736	-0.81903	-0.76015	-1.74147
228.752	-0.52792	2.22403	2.92639	-0.70236	-0.72377	-1.65812
229.446	-0.53053	2.19794	2.81544	-0.6175	-0.68526	-1.5699
230.141	-0.50918	2.13343	2.69278	-0.55935	-0.64364	-1.47455
230.835	-0.51763	2.07683	2.62325	-0.54642	-0.59261	-1.35764
231.53	-0.4082	2.08623	2.62512	-0.53889	-0.53183	-1.2184
232.224	-0.38086	1.96464	2.49333	-0.52869	-0.48134	-1.10273
232.918	-0.39813	1.96	2.4566	-0.4966	-0.44301	-1.01491
233.613	-0.34456	2.03417	2.47346	-0.43929	-0.41638	-0.953906
234.307	-0.41953	2.03371	2.36231	-0.3286	-0.40004	-0.916472
235.002	-0.47871	2.03881	2.31223	-0.27342	-0.37778	-0.865475
235.696	-0.49356	2.02385	2.28746	-0.26361	-0.36004	-0.824834
236.39	-0.48266	1.94486	2.22558	-0.28072	-0.3434	-0.786712
237.085	-0.45723	1.83054	2.15507	-0.32453	-0.32783	-0.751042
237.779	-0.43173	1.75891	2.13853	-0.37962	-0.31557	-0.722955
238.474	-0.36259	1.74534	2.04697	-0.30163	-0.3142	-0.719817
239.168	-0.35352	1.71967	2.06334	-0.34367	-0.3163	-0.724628
239.862	-0.27148	1.75194	2.09768	-0.34574	-0.30695	-0.703207
240.557	-0.13758	1.73557	2.06083	-0.32526	-0.29039	-0.665269
241.251	-0.1486	1.6896	1.99403	-0.30443	-0.25982	-0.595235
241.946	-0.18853	1.63449	1.94805	-0.31356	-0.21885	-0.501375
242.64	-0.16461	1.53727	1.83383	-0.29656	-0.19023	-0.435808
243.334	-0.19658	1.45965	1.62034	-0.16069	-0.15811	-0.362222
244.029	-0.16518	1.36606	1.46461	-0.09855	-0.13478	-0.308774
244.723	-0.10644	1.31999	1.30825	0.01174	-0.11185	-0.256243
245.418	-0.10206	1.25326	1.18224	0.07102	-0.08233	-0.188614
246.112	-0.1312	1.19118	1.17795	0.01323	-0.04925	-0.112829
246.806	-0.08503	1.08232	1.07273	0.00959	-0.01595	-0.0365407
247.501	-0.08817	0.9307	1.01978	-0.08908	-0.00406	-0.00930126
248.195	-0.07183	0.84185	0.91489	-0.07304	-0.00394	-0.00902635
248.89	-0.01637	0.73517	0.71493	0.02024	-0.01918	-0.0439404
249.584	0.03025	0.63287	0.58256	0.05031	-0.04338	-0.0993814
250.278	0.03995	0.52948	0.45967	0.06981	-0.04677	-0.107148
250.973	0.03829	0.45518	0.48509	-0.02991	-0.04848	-0.111065
251.667	0.08666	0.33979	0.43706	-0.09727	-0.03202	-0.0733562
252.362	0.0697	0.2575	0.41334	-0.15584	-0.00156	-0.00357388
253.056	0.10961	0.12032	0.31552	-0.1952	0.00847	0.0194044
253.75	0.06042	0.02557	0.04963	-0.02406	0.01231	0.0282016
254.445	0.04508	-0.05635	-0.04707	-0.00928	0.00496	0.0113631
255.139	0.05002	-0.09543	-0.1875	0.09207	-0.000102849	-0.000235622
255.834	0.07335	-0.0719	-0.33382	0.26192	-0.00584	-0.0133792
256.528	0.15918	-0.12546	-0.25611	0.13065	-0.01303	-0.0298511
257.222	0.14897	-0.05489	-0.14736	0.09247	0.00518	0.0118671
257.917	0.18371	-0.0689	-0.05794	-0.01096	0.00843	0.0193127
258.611	0.16597	-0.05033	0.03531	-0.08564	0.01065	0.0243986
259.306	0.07799	-0.06017	0.10016	-0.16033	-0.000986085	-0.00225907
260	0.04162	-0.07131	0.1637	-0.23501	-0.0448	-0.102635
